# Supplementary material for: Application of a Two-Dimensional Mapping-Based Visualization Technique: Nutrient-Value-Based Food Grouping
Source: Nutrients. 2023 Dec 4;15(23):5006. doi: 10.3390/nu15235006 (PMC10707954; doi:10.3390/nu15235006)
Supplement: Supplementary file 1 [file nutrients-15-05006-s001.zip]

Archive with 1 entries (1 files):
- nutrients-2704747-supplementary.pdf
